# Supplementary material for: Multi level effects of Sanghuang Tongxie Formula on type 2 diabetes rats: a comprehensive analysis from intestinal bacteria to metabolome and transcriptome
Source: Front Endocrinol (Lausanne). 2025 Nov 11;16:1562105. doi: 10.3389/fendo.2025.1562105 (PMC12643869; doi:10.3389/fendo.2025.1562105)
Supplement: Supplementary file 1 [file DataSheet1.xlsx]

## Sheet: Sheet1
ID	Nor1	Nor2	Nor3	Nor4	Nor5	Nor6	Mod1	Mod2	Mod3	Mod4	Mod5	Mod6	SHTX1	SHTX2	SHTX3	SHTX4	SHTX5	SHTX6
M188T104_1	5.66216e+06	3.31008e+06	6.21585e+06	4.3287e+06	5.15737e+06	2.74953e+06	5.50025e+06	5.42183e+06	1.12537e+07	5.84315e+06	1.38359e+07	1.23162e+07	6.46007e+06	4.64999e+06	7.67631e+06	3.40397e+06	6.09652e+06	3.08846e+06
M743T152	167256	192919	175159	121115	153965	145951	783047	528411	656902	805703	533361	455012	617060	248598	228015	610295	261498	442494
M461T38	1.75528e+06	1.06166e+06	862624	529675	802901	550331	219987	283718	263205	322399	252415	223631	168120	293101	260649	540990	304494	310098
M103T237_2	98299.7	81328.5	97157.6	201425	145723	91713.5	625074	263402	316912	461655	258222	206373	159993	74168.9	96502.9	417179	56463.1	79033.1
M465T29_4	3.61054e+06	3.02744e+06	4.23428e+06	4.04166e+06	1.72654e+06	3.32719e+06	1.75986e+07	1.09776e+07	1.28024e+07	1.70314e+07	1.46201e+07	9.06858e+06	9.90684e+06	9.19753e+06	3.65808e+06	8.60747e+06	5.09838e+06	9.95448e+06
M253T49	2.1673e+06	782096	1.64882e+06	1.92896e+06	1.00567e+06	709875	991724	443918	1.17063e+06	691745	807264	668540	9.66351e+06	5.07361e+06	9.25426e+06	6.97792e+06	9.00942e+06	6.83453e+06
M367T306	3.16144e+06	2.58767e+06	2.61124e+06	2.64321e+06	2.37691e+06	2.96348e+06	4.61275e+06	3.42806e+06	3.05691e+06	7.60654e+06	7.38128e+06	3.17536e+06	1.105e+06	363163	1.05969e+06	1.04385e+06	1.00993e+06	983933
M391T161	4.0736e+06	4.25489e+06	2.28272e+06	953448	3.30985e+06	2.48194e+06	734051	436182	468047	184262	270285	843548	601141	413442	403438	1.08342e+06	410786	484954
M89T248	5.62761e+06	9.75473e+06	9.13369e+06	7.59081e+06	6.67494e+06	6.76985e+06	5.68999e+06	4.24839e+06	1.29534e+07	1.28609e+07	5.63957e+06	5.20498e+06	3.23029e+06	2.54254e+06	2.10109e+06	3.90651e+06	3.29977e+06	6.73307e+06
M359T303	307295	324216	364872	311332	275657	186223	1.71267e+06	1.08325e+06	1.1225e+06	1.39473e+06	1.57471e+06	1.11049e+06	3.90259e+06	6.86264e+06	4.80051e+06	988906	1.39279e+06	730447
M142T106_2	289069	141971	298948	168214	192746	113672	339253	284447	571719	336037	701898	714053	253675	180881	317234	127375	331159	125132
M186T107	472443	213606	467793	252861	282108	171802	539187	466294	1.02459e+06	626403	1.33631e+06	1.3585e+06	367873	266066	428225	182706	466698	195771
M767T147	231841	152159	245897	160847	97229.3	213272	1.2275e+06	508521	906783	816482	638841	692107	826652	336288	270045	722984	351661	545317
M787T150	1.45392e+07	2.11777e+07	1.39412e+07	1.39877e+07	1.06632e+07	1.47037e+07	1.98106e+07	2.04515e+07	1.85979e+07	3.36517e+07	3.27829e+07	1.5142e+07	3.00144e+07	1.64936e+07	1.7778e+07	1.44735e+07	1.62747e+07	1.7766e+07
M118T280_2	1.4597e+07	1.91162e+07	1.67105e+07	1.28443e+07	1.98657e+07	1.2456e+07	1.3851e+07	1.46035e+07	1.51221e+07	1.70578e+07	1.44979e+07	1.40715e+07	1.63088e+07	1.73869e+07	1.89845e+07	1.37228e+07	1.76157e+07	1.52752e+07
M274T63	1.36076e+06	1.35984e+06	1.69635e+06	1.24689e+06	1.45376e+06	1.70336e+06	1.31253e+06	1.3388e+06	1.34362e+06	1.25904e+06	1.26198e+06	1.19386e+06	1.61647e+06	1.21806e+06	1.93949e+06	1.12401e+06	1.23564e+06	1.2757e+06
M104T290	1.75366e+06	1.65383e+06	1.71166e+06	2.48401e+06	5.25682e+06	3.60455e+06	814977	1.62572e+06	1.28764e+06	1.09147e+06	1.21372e+06	1.21288e+06	2.30516e+06	3.88583e+06	3.8993e+06	1.17299e+06	1.06886e+06	2.54563e+06
M123T64_2	970992	859944	767967	855435	888384	811789	905835	700586	629022	653540	817671	907206	1.10981e+06	698582	1.08068e+06	806663	1.0394e+06	691562
M319T55_2	5.66216e+06	3.31008e+06	6.21585e+06	4.3287e+06	5.15737e+06	2.74953e+06	388506	3.40183e+06	2.07631e+06	4.14053e+06	1.23848e+06	1.31435e+06	1.88789e+06	868531	1.16663e+06	1.16521e+06	1.34764e+06	1.81983e+06
M405T200	4.0736e+06	4.25489e+06	2.28272e+06	953448	3.30985e+06	2.48194e+06	139527	74606	56400.1	72344.9	114470	245619	3.09938e+06	2.12674e+06	2.40628e+06	139700	1.00465e+06	187676
M886T196	970992	859944	767967	855435	888384	811789	7.77574e+06	7.24775e+06	7.61541e+06	6.8633e+06	8.69339e+06	6.65117e+06	4.68684e+06	5.49157e+06	4.34966e+06	9.14824e+06	7.14721e+06	7.83083e+06
M635T34_1	2.83213e+06	3.32757e+06	7.36392e+06	3.22484e+06	3.08328e+06	3.62111e+06	672477	504674	975211	765395	725154	361072	1.20897e+06	493803	384239	1.19626e+06	510237	898666
M745T152	159911	607550	222205	58766.9	122241	153399	481671	429979	438790	561711	666695	905305	1.42547e+06	789856	1.28787e+06	576763	688647	701083
M496T202_3	6.86049e+06	7.68737e+06	7.3514e+06	7.82215e+06	3.94471e+06	5.23709e+06	2.50026e+07	2.31306e+07	2.57198e+07	2.34225e+07	2.4903e+07	2.32924e+07	2.38774e+07	2.88434e+07	2.3061e+07	2.88051e+07	2.48282e+07	2.46467e+07
M524T197_5	356046	141471	661189	302963	174811	259978	2.48451e+07	1.90402e+07	2.43871e+07	2.17416e+07	2.42995e+07	2.12788e+07	1.86737e+07	2.02855e+07	1.8679e+07	2.01823e+07	1.85166e+07	1.85538e+07
M628T196	452035	382418	457592	285865	388078	432157	324869	892440	375031	475041	847053	248661	723050	682845	591926	840829	604930	849335
M407T197	2.48487e+07	2.69511e+07	2.56031e+07	2.26414e+07	3.31419e+07	2.19234e+07	30273.6	979.397	7453.59	2370.02	5754.44	48227.9	354078	222266	337453	6785.21	178589	14560.5
M391T34_2	1.69744e+07	2.09307e+07	1.87582e+07	2.01678e+07	2.40653e+07	1.47724e+07	436103	356402	627203	269027	220049	501155	218182	223603	213948	136005	140282	87625.8
M153T91_2	497152	470553	362304	959662	480009	437510	247482	150344	195561	135898	201624	189798	282097	511364	342812	360706	568076	496641
